# Supplementary material for: StAP1 phage: an effective tool for treating methicillin-resistant Staphylococcus aureus infections
Source: Front Microbiol. 2023 Sep 29;14:1267786. doi: 10.3389/fmicb.2023.1267786 (PMC10570516; doi:10.3389/fmicb.2023.1267786)
Supplement: Supplementary file 1 [file Data_Sheet_1.XLSX]

## Sheet: Sheet1
Strain	Sensibility	MLST type	SCCmec type
DP88	No plaque	new	Ⅰ
G10	No plaque	new	NT
NF45	No plaque	ST1	Ⅳ
NF6	No plaque	ST1	Ⅳ
NF8	No plaque	ST1	Ⅳ
G16	No plaque	ST105	Ⅱ
NF49	No plaque	ST217	Ⅳ
CY18	Moderate	ST239	Ⅲ
CY8	High	ST239	Ⅲ
DP100	High	ST239	Ⅲ
DP77	High	ST239	Ⅲ
DP92	High	ST239	Ⅲ
DP94	High	ST239	Ⅲ
DP95	High	ST239	Ⅲ
DP96	High	ST239	Ⅲ
G11	Moderate	ST239	Ⅲ
G15	No plaque	ST239	Ⅲ
G21	No plaque	ST239	Ⅲ
G26	No plaque	ST239	Ⅱ
G29	Moderate	ST239	Ⅲ
G31	Moderate	ST239	Ⅲ
G34	No plaque	ST239	Ⅰ
G38	No plaque	ST239	Ⅲ
NF1	No plaque	ST239	Ⅲ
NF100	No plaque	ST239	Ⅲ
NF102	No plaque	ST239	Ⅲ
NF103	High	ST239	Ⅲ
NF108	No plaque	ST239	Ⅰ
NF11	High	ST239	Ⅲ
NF110	No plaque	ST239	Ⅲ
NF113	High	ST239	Ⅲ
NF116	High	ST239	Ⅲ
NF118	High	ST239	Ⅲ
NF120	No plaque	ST239	Ⅲ
NF121	No plaque	ST239	Ⅲ
NF123	No plaque	ST239	Ⅲ
NF124	No plaque	ST239	Ⅲ
NF13	No plaque	ST239	Ⅲ
NF14	No plaque	ST239	Ⅲ
NF16	High	ST239	Ⅲ
NF18	No plaque	ST239	Ⅲ
NF2	No plaque	ST239	Ⅲ
NF20	No plaque	ST239	Ⅲ
NF26	High	ST239	Ⅲ
NF28	Moderate	ST239	Ⅲ
NF30	No plaque	ST239	Ⅲ
NF37	No plaque	ST239	Ⅲ
NF40	High	ST239	Ⅲ
NF42	High	ST239	Ⅲ
NF43	High	ST239	Ⅲ
NF44	High	ST239	Ⅲ
NF50	No plaque	ST239	Ⅲ
NF55	High	ST239	Ⅲ
NF56	High	ST239	Ⅲ
NF58	No plaque	ST239	Ⅲ
NF59	High	ST239	Ⅲ
NF60	High	ST239	Ⅲ
NF61	High	ST239	Ⅲ
NF62	No plaque	ST239	Ⅲ
NF63	Moderate	ST239	Ⅲ
NF69	High	ST239	Ⅲ
NF7	Moderate	ST239	Ⅲ
NF70	High	ST239	Ⅲ
NF72	No plaque	ST239	Ⅲ
NF76	Moderate	ST239	Ⅲ
NF77	Moderate	ST239	Ⅲ
NF82	High	ST239	Ⅲ
NF84	Moderate	ST239	Ⅲ
NF85	Moderate	ST239	Ⅲ
NF86	No plaque	ST239	Ⅲ
NF87	No plaque	ST239	Ⅲ
NF91	No plaque	ST239	Ⅲ
NF92	High	ST239	Ⅲ
NF93	Moderate	ST239	Ⅲ
NF94	Moderate	ST239	Ⅲ
NF95	No plaque	ST239	Ⅲ
NF98	No plaque	ST239	Ⅲ
SY10	High	ST239	Ⅲ
SY13	No plaque	ST239	Ⅱ
SY15	No plaque	ST239	Ⅲ
SY19	No plaque	ST239	Ⅲ
SY5	High	ST239	Ⅲ
NF71	High	ST30	Ⅳ
CY14	High	ST388	Ⅴ
CY7	High	ST388	Ⅰ
CY16	No plaque	ST45	Ⅰ
G12	No plaque	ST45	Ⅲ
G30	No plaque	ST45	Ⅲ
G4	No plaque	ST45	Ⅲ
G40	No plaque	ST45	Ⅲ
G41	No plaque	ST45	Ⅲ
NF19	No plaque	ST45	Ⅲ
NF35	No plaque	ST45	Ⅳ
NF57	High	ST45	Ⅴ
NF75	No plaque	ST45	Ⅳ
NF99	High	ST45	Ⅲ
CY6	No plaque	ST488	Ⅴ
CY5	No plaque	ST5	Ⅰ
G13	No plaque	ST5	Ⅱ
G14	No plaque	ST5	Ⅱ
G17	No plaque	ST5	Ⅳ
G25	No plaque	ST5	Ⅲ
NF10	No plaque	ST5	Ⅱ
NF117	No plaque	ST5	Ⅱ
NF34	No plaque	ST5	Ⅱ
NF4	Moderate	ST5	Ⅳ
NF47	No plaque	ST5	Ⅱ
NF5	No plaque	ST5	Ⅱ
NF67	Moderate	ST5	Ⅱ
NF79	No plaque	ST5	Ⅱ
NF89	No plaque	ST5	Ⅱ
NF9	No plaque	ST5	Ⅱ
NF90	Moderate	ST5	Ⅱ
SY1	No plaque	ST5	Ⅱ
SY11	No plaque	ST5	Ⅱ
SY12	No plaque	ST5	Ⅱ
SY14	No plaque	ST5	Ⅱ
SY16	No plaque	ST5	Ⅱ
SY17	High	ST5	Ⅱ
SY18	No plaque	ST5	Ⅱ
SY20	No plaque	ST5	Ⅱ
SY22	No plaque	ST5	Ⅱ
SY23	No plaque	ST5	Ⅱ
SY24	No plaque	ST5	Ⅱ
SY25	No plaque	ST5	Ⅲ
SY32	No plaque	ST5	Ⅱ
SY33	No plaque	ST5	Ⅲ
SY36	High	ST5	Ⅱ
SY40	No plaque	ST5	Ⅲ
SY8	No plaque	ST5	Ⅱ
SY9	No plaque	ST5	Ⅱ
CY1	No plaque	ST59	Ⅰ
CY10	High	ST59	Ⅰ
CY12	High	ST59	Ⅰ
CY13	High	ST59	Ⅰ
CY15	High	ST59	Ⅰ
CY17	High	ST59	Ⅳ
CY19	High	ST59	Ⅴ
CY2	High	ST59	Ⅴ
CY20	High	ST59	Ⅳ
CY21A	No plaque	ST59	Ⅳ
CY21B	High	ST59	Ⅳ
CY3	High	ST59	Ⅴ
CY4	High	ST59	Ⅰ
CY9	High	ST59	Ⅰ
NF109	High	ST59	Ⅴ
NF111	No plaque	ST59	Ⅰ
NF112	High	ST59	Ⅰ
NF115	High	ST59	Ⅲ
NF122	High	ST59	Ⅴ
NF15	High	ST59	Ⅳ
NF48	High	ST59	Ⅳ
NF51	High	ST59	Ⅳ
NF54	No plaque	ST59	Ⅳ
NF68	High	ST59	Ⅳ
NF73	High	ST59	Ⅳ
NF88	No plaque	ST59	Ⅳ
SY6	No plaque	ST59	Ⅱ
CY11	No plaque	ST88	Ⅰ
G56	Moderate	ST239	Ⅲ
G62	No plaque	ST45	Ⅲ
NF23	High	ST239	Ⅲ
